# Supplementary material for: ﻿Parazoanthidae (Cnidaria, Zoantharia) associated with glass sponges on the Nishi-Shichito Ridge, northwestern Pacific Ocean, with the description of a new species
Source: Zookeys. 2024 Dec 27;1221:343–62. doi: 10.3897/zookeys.1221.131258 (PMC11699513; doi:10.3897/zookeys.1221.131258)
Supplement: XML Treatment for Vitrumanthus [file zookeys.1221.131258-treatment1.xml]

<!DOCTYPE tp:taxon-treatment
  PUBLIC "-//TaxonX//DTD Taxonomic Treatment Publishing DTD v0 20100105//EN" "tax-treatment-NSO.dtd">
<tp:taxon-treatment xmlns:tp="http://www.plazi.org/taxpub"><tp:treatment-meta><kwd-group><label>Taxon classification</label><kwd>
                <named-content content-type="kingdom">Animalia</named-content>
              </kwd></kwd-group><mixed-citation publication-type="journal"><person-group><name><surname>Kise</surname><given-names>Hiroki</given-names></name><name><surname>Reimer</surname><given-names>James Davis</given-names></name><name><surname>Iguchi</surname><given-names>Akira</given-names></name><name><surname>Ise</surname><given-names>Yuji</given-names></name><name><surname>Tsuchida</surname><given-names>Shinji</given-names></name><name><surname>Fujiwara</surname><given-names>Yoshihiro</given-names></name></person-group><article-title>﻿<tp:taxon-name><tp:taxon-name-part taxon-name-part-type="family">Parazoanthidae</tp:taxon-name-part></tp:taxon-name> (<tp:taxon-name><tp:taxon-name-part taxon-name-part-type="phylum">Cnidaria</tp:taxon-name-part></tp:taxon-name>, <tp:taxon-name><tp:taxon-name-part taxon-name-part-type="order">Zoantharia</tp:taxon-name-part></tp:taxon-name>) associated with glass sponges on the Nishi-Shichito Ridge, northwestern Pacific Ocean, with the description of a new species</article-title><source>Zookeys</source><day>27</day><month>12</month><year>2024</year><volume>1221</volume><fpage>343</fpage><lpage>362</lpage><pub-id pub-id-type="doi">10.3897/zookeys.1221.131258</pub-id></mixed-citation></tp:treatment-meta><tp:nomenclature><label>﻿Genus</label><tp:taxon-name>
              <object-id xmlns:xlink="http://www.w3.org/1999/xlink" content-type="arpha" xlink:type="simple">06E67587-080B-56D6-8189-5AEABE104B5B</object-id>
              <tp:taxon-name-part taxon-name-part-type="genus" reg="Vitrumanthus">Vitrumanthus</tp:taxon-name-part>
            </tp:taxon-name><tp:taxon-authority>Kise, Montenegro &amp; Reimer, 2022</tp:taxon-authority></tp:nomenclature><tp:treatment-sec sec-type="type species" id="SECID0EXHAE"><title>Type species.</title><p><italic><tp:taxon-name><tp:taxon-name-part taxon-name-part-type="genus" reg="Vitrumanthus">Vitrumanthus</tp:taxon-name-part><tp:taxon-name-part taxon-name-part-type="species" reg="schrieri">schrieri</tp:taxon-name-part></tp:taxon-name></italic> Kise, Montenegro &amp; Reimer, 2022.</p></tp:treatment-sec><tp:treatment-sec sec-type="diagnosis" id="SECID0EIIAE"><title>Diagnosis.</title><p><tp:taxon-name><tp:taxon-name-part taxon-name-part-type="family">Parazoanthidae</tp:taxon-name-part></tp:taxon-name> characterized by obligate symbiotic relationship with massive hexasterophoran and <tp:taxon-name><tp:taxon-name-part taxon-name-part-type="class">Demospongiae</tp:taxon-name-part></tp:taxon-name> sponges. Preserved polyps 0.3–3.1 mm in length, 0.8–3.4 mm in diameter. Azooxanthellate. Cyclically transitional marginal musculature.</p></tp:treatment-sec></tp:taxon-treatment>
