# Supplementary material for: ﻿Parazoanthidae (Cnidaria, Zoantharia) associated with glass sponges on the Nishi-Shichito Ridge, northwestern Pacific Ocean, with the description of a new species
Source: Zookeys. 2024 Dec 27;1221:343–62. doi: 10.3897/zookeys.1221.131258 (PMC11699513; doi:10.3897/zookeys.1221.131258)
Supplement: XML Treatment for Vitrumanthus flosculus [file zookeys.1221.131258-treatment2.xml]

<!DOCTYPE tp:taxon-treatment
  PUBLIC "-//TaxonX//DTD Taxonomic Treatment Publishing DTD v0 20100105//EN" "tax-treatment-NSO.dtd">
<tp:taxon-treatment xmlns:tp="http://www.plazi.org/taxpub"><tp:treatment-meta><kwd-group><label>Taxon classification</label><kwd>
                <named-content content-type="kingdom">Animalia</named-content>
              </kwd></kwd-group><mixed-citation publication-type="journal"><person-group><name><surname>Kise</surname><given-names>Hiroki</given-names></name><name><surname>Reimer</surname><given-names>James Davis</given-names></name><name><surname>Iguchi</surname><given-names>Akira</given-names></name><name><surname>Ise</surname><given-names>Yuji</given-names></name><name><surname>Tsuchida</surname><given-names>Shinji</given-names></name><name><surname>Fujiwara</surname><given-names>Yoshihiro</given-names></name></person-group><article-title>﻿<tp:taxon-name><tp:taxon-name-part taxon-name-part-type="family">Parazoanthidae</tp:taxon-name-part></tp:taxon-name> (<tp:taxon-name><tp:taxon-name-part taxon-name-part-type="phylum">Cnidaria</tp:taxon-name-part></tp:taxon-name>, <tp:taxon-name><tp:taxon-name-part taxon-name-part-type="order">Zoantharia</tp:taxon-name-part></tp:taxon-name>) associated with glass sponges on the Nishi-Shichito Ridge, northwestern Pacific Ocean, with the description of a new species</article-title><source>Zookeys</source><day>27</day><month>12</month><year>2024</year><volume>1221</volume><fpage>343</fpage><lpage>362</lpage><pub-id pub-id-type="doi">10.3897/zookeys.1221.131258</pub-id></mixed-citation></tp:treatment-meta><tp:nomenclature><label>﻿</label><tp:taxon-name>
              <object-id xmlns:xlink="http://www.w3.org/1999/xlink" content-type="arpha" xlink:type="simple">79CE76E9-E591-5693-91B4-28BAD1978DAE</object-id>
              <tp:taxon-name-part taxon-name-part-type="genus" reg="Vitrumanthus">Vitrumanthus</tp:taxon-name-part>
              <tp:taxon-name-part taxon-name-part-type="species" reg="flosculus">flosculus</tp:taxon-name-part>
              <object-id xmlns:xlink="http://www.w3.org/1999/xlink" content-type="zoobank" xlink:type="simple">https://zoobank.org/BD579CA0-C245-4CBD-85DA-389A18CBAD7E</object-id>
            </tp:taxon-name><tp:taxon-authority>Kise &amp; Reimer</tp:taxon-authority><tp:taxon-status xmlns:xlink="http://www.w3.org/1999/xlink" xlink:type="simple">sp. nov.</tp:taxon-status><xref ref-type="fig" rid="F2">Figs 2</xref><xref ref-type="fig" rid="F3">, 3</xref><xref ref-type="fig" rid="F4">, 4</xref><xref ref-type="fig" rid="F5">, 5</xref></tp:nomenclature><tp:treatment-sec sec-type="material" id="SECID0ESKAE"><title>Material examined.</title><p><bold><italic>Holotype</italic></bold> • <named-content xmlns:xlink="http://www.w3.org/1999/xlink" content-type="dwc:institutional_code" xlink:title="National Museum of Nature and Science, Tsukuba, Japan" xlink:href="http://grbio.org/institution/national-science-museum-natural-history" xlink:type="simple">NSMT</named-content>-Co 1898, Shoho Seamount, Nishi-Shichito Ridge, Japan (<named-content xmlns:xlink="http://www.w3.org/1999/xlink" content-type="dwc:verbatimCoordinates" xlink:type="simple"><named-content content-type="geo-json" specific-use="{&#34;type&#34;:&#34;Point&#34;,&#34;coordinates&#34;:[138.738000,32.328833]}" id="NCID0EFLAE" xlink:type="simple">32°19.73'N, 138°44.28'E</named-content></named-content>), 400 m depth, November 29, 2020.</p></tp:treatment-sec><tp:treatment-sec sec-type="type locality" id="SECID0EKLAE"><title>Type locality.</title><p>Shoho Seamount, Nishi-Shichito Ridge, Japan.</p></tp:treatment-sec><tp:treatment-sec sec-type="etymology" id="SECID0EPLAE"><title>Etymology.</title><p>“<italic><tp:taxon-name><tp:taxon-name-part taxon-name-part-type="genus" reg="Vitrumanthus"/><tp:taxon-name-part taxon-name-part-type="species" reg="flosculus">flosculus</tp:taxon-name-part></tp:taxon-name></italic>” meaning “small flower” or “floweret” in Latin.</p></tp:treatment-sec><tp:treatment-sec sec-type="description" id="SECID0E6LAE"><title>Description.</title><p><bold><italic>External morphology</italic>.</bold> Colonial macrocnemic zoantharians associated with host hexasterophoran sponge <italic><tp:taxon-name><tp:taxon-name-part taxon-name-part-type="genus" reg="Farrea">Farrea</tp:taxon-name-part></tp:taxon-name></italic> Bowerbank, 1862 (Fig. <xref ref-type="fig" rid="F2">2A</xref>). Solitary or colonial polyps rise irregularly from all over the three-dimensional structure of host hexasterophoran sponge with base of polyps embedded in tissue of sponge (Fig. <xref ref-type="fig" rid="F3">3A</xref>). Preserved specimens consist of cylindrical polyps (Fig. <xref ref-type="fig" rid="F3">3B, C</xref>), dark brown in coloration. The living polyps and tentacles transparent yellowish in coloration. Surface of column smooth and ectoderm continuous (Fig. <xref ref-type="fig" rid="F3">3C</xref>). No encrustations of sand and silica particles in ectoderm of capitulum but ectoderm of scapus encrusted with small-sized sand and silica particles. Contracted preserved polyps 1.5–2.5 mm in height, 1.0–2.5 mm in diameter. Capitulary ridges indiscernible when contracted. Tentacles 22–26 in number.</p><fig id="F2" position="float" orientation="portrait"><object-id xmlns:xlink="http://www.w3.org/1999/xlink" content-type="doi" xlink:type="simple">10.3897/zookeys.1221.131258.figure2</object-id><object-id xmlns:xlink="http://www.w3.org/1999/xlink" content-type="arpha" xlink:type="simple">6252C8BE-05C6-5A0F-AC8A-A167088ED0E3</object-id><label>Figure 2.</label><caption><p>In-situ image of <bold>A</bold><italic><tp:taxon-name><tp:taxon-name-part taxon-name-part-type="genus" reg="Vitrumanthus">Vitrumanthus</tp:taxon-name-part><tp:taxon-name-part taxon-name-part-type="species" reg="flosculus">flosculus</tp:taxon-name-part></tp:taxon-name></italic> sp. nov. and <bold>B</bold><italic><tp:taxon-name><tp:taxon-name-part taxon-name-part-type="genus" reg="Churabana">Churabana</tp:taxon-name-part><tp:taxon-name-part taxon-name-part-type="species" reg="kuroshioae">kuroshioae</tp:taxon-name-part></tp:taxon-name></italic>. White arrows indicate each species associated with <tp:taxon-name><tp:taxon-name-part taxon-name-part-type="subclass">Hexasterophora</tp:taxon-name-part></tp:taxon-name> sponges.</p></caption><graphic xmlns:xlink="http://www.w3.org/1999/xlink" xlink:href="zookeys-1221-343_article-131258__-g002.jpg" position="float" orientation="portrait" xlink:type="simple" id="oo_1208598.jpg"><uri content-type="original_file" xlink:type="simple">https://binary.pensoft.net/fig/1208598</uri></graphic></fig><fig id="F3" position="float" orientation="portrait"><object-id xmlns:xlink="http://www.w3.org/1999/xlink" content-type="doi" xlink:type="simple">10.3897/zookeys.1221.131258.figure3</object-id><object-id xmlns:xlink="http://www.w3.org/1999/xlink" content-type="arpha" xlink:type="simple">BDCFC45C-FF44-575C-8379-8666478FAD39</object-id><label>Figure 3.</label><caption><p>Images of external morphology of (<bold>A–C</bold>) <italic><tp:taxon-name><tp:taxon-name-part taxon-name-part-type="genus" reg="Vitrumanthus">Vitrumanthus</tp:taxon-name-part><tp:taxon-name-part taxon-name-part-type="species" reg="flosculus">flosculus</tp:taxon-name-part></tp:taxon-name></italic> sp. nov. and (<bold>D–F</bold>) <italic><tp:taxon-name><tp:taxon-name-part taxon-name-part-type="genus" reg="Churabana">Churabana</tp:taxon-name-part><tp:taxon-name-part taxon-name-part-type="species" reg="kuroshioae">kuroshioae</tp:taxon-name-part></tp:taxon-name></italic><bold>A</bold> preserved polyps attached to <italic><tp:taxon-name><tp:taxon-name-part taxon-name-part-type="genus" reg="Farrea">Farrea</tp:taxon-name-part></tp:taxon-name></italic> sp. <bold>B</bold> and <bold>C</bold> close-up image of a preserved polyp <bold>D</bold> preserved polyps attached to <italic><tp:taxon-name><tp:taxon-name-part taxon-name-part-type="genus" reg="Pararete">Pararete</tp:taxon-name-part></tp:taxon-name></italic> sp. <bold>E</bold> and <bold>F</bold> close-up image of a preserved polyp. Scale bars: 1.0 mm (<bold>A–C</bold>); 2.0 mm (<bold>D–F</bold>).</p></caption><graphic xmlns:xlink="http://www.w3.org/1999/xlink" xlink:href="zookeys-1221-343_article-131258__-g003.jpg" position="float" orientation="portrait" xlink:type="simple" id="oo_1208599.jpg"><uri content-type="original_file" xlink:type="simple">https://binary.pensoft.net/fig/1208599</uri></graphic></fig><p><bold><italic>Internal morphology</italic>.</bold> Zooxanthellae absent. Cyclically transitional marginal musculature (Fig. <xref ref-type="fig" rid="F4">4A–C</xref>). Encircling sinus or mesogleal canal present and basal canals of mesenteries absent (Fig. <xref ref-type="fig" rid="F4">4E</xref>). Mesenteries 22–26 in number, in brachycnemic arrangement (Fig. <xref ref-type="fig" rid="F4">4D</xref>). Mesoglea thickness 20–30 µm. Siphonoglyph distinct and V-shaped. Mesenterial filaments present. Complete mesenteries fertile (Fig. <xref ref-type="fig" rid="F4">4E</xref>).</p><fig id="F4" position="float" orientation="portrait"><object-id xmlns:xlink="http://www.w3.org/1999/xlink" content-type="doi" xlink:type="simple">10.3897/zookeys.1221.131258.figure4</object-id><object-id xmlns:xlink="http://www.w3.org/1999/xlink" content-type="arpha" xlink:type="simple">BA7EEC96-3AA6-5813-8729-9F289C2C6E59</object-id><label>Figure 4.</label><caption><p>Images of internal morphology of <italic><tp:taxon-name><tp:taxon-name-part taxon-name-part-type="genus" reg="Vitrumanthus">Vitrumanthus</tp:taxon-name-part><tp:taxon-name-part taxon-name-part-type="species" reg="flosculus">flosculus</tp:taxon-name-part></tp:taxon-name></italic> sp. nov. <bold>A</bold> longitudinal section of a polyp <bold>B</bold> and <bold>C</bold> closed-up image of cyclically transitional marginal musculature <bold>D</bold> transverse-section of polyp at level of actinopharynx by hand-cutting <bold>E</bold> transverse-section of polyp. <bold>Ctmm</bold> cyclically transitional marginal musculature, <bold>CM</bold> complete mesentery, <bold>Dd</bold> dorsal directives, <bold>Ec</bold> ectoderm, <bold>Es</bold> encircling sinus, <bold>IM</bold> incomplete mesentery, <bold>G</bold> gonads, <bold>M</bold> mesoglea, <bold>Od</bold> oral disk, <bold>T</bold> tentacles, <bold>S</bold> siphonoglyph, <bold>5<sup>th</sup></bold> 5<sup>th</sup> mesentery from dorsal directives. Scale bars: 100 µm (<bold>A</bold>); 50 µm (<bold>B, C, E</bold>); 1 mm (<bold>D</bold>).</p></caption><graphic xmlns:xlink="http://www.w3.org/1999/xlink" xlink:href="zookeys-1221-343_article-131258__-g004.jpg" position="float" orientation="portrait" xlink:type="simple" id="oo_1208600.jpg"><uri content-type="original_file" xlink:type="simple">https://binary.pensoft.net/fig/1208600</uri></graphic></fig><p><bold><italic>Cnidae</italic>.</bold> Basitrichs and microbasic b-mastigophores, microbasic p-mastigophores, holotrichs, special b-mastigophores, and spirocysts (see Fig. <xref ref-type="fig" rid="F5">5</xref>, Table <xref ref-type="table" rid="T1">1</xref> for sizes and distributions).</p><fig id="F5" position="float" orientation="portrait"><object-id xmlns:xlink="http://www.w3.org/1999/xlink" content-type="doi" xlink:type="simple">10.3897/zookeys.1221.131258.figure5</object-id><object-id xmlns:xlink="http://www.w3.org/1999/xlink" content-type="arpha" xlink:type="simple">86F9F110-3E8D-5A6C-AFFE-81591E24AD21</object-id><label>Figure 5.</label><caption><p>Cnidae in the tentacles, column, actinopharynx and mesenterial filaments of <italic><tp:taxon-name><tp:taxon-name-part taxon-name-part-type="genus" reg="Vitrumanthus">Vitrumanthus</tp:taxon-name-part><tp:taxon-name-part taxon-name-part-type="species" reg="flosculus">flosculus</tp:taxon-name-part></tp:taxon-name></italic> sp. nov. <bold>HM</bold> holotrich medium <bold>O</bold> basitrichs and microbasic b-mastigophores <bold>PM</bold> microbasic p-mastigophores <bold>S</bold> spriocysts <bold>SBM</bold> special microbasic b-mastigophores.</p></caption><graphic xmlns:xlink="http://www.w3.org/1999/xlink" xlink:href="zookeys-1221-343_article-131258__-g005.jpg" position="float" orientation="portrait" xlink:type="simple" id="oo_1208601.jpg"><uri content-type="original_file" xlink:type="simple">https://binary.pensoft.net/fig/1208601</uri></graphic></fig><table-wrap id="T1" position="float" orientation="portrait"><label>Table 1.</label><caption><p>Cnidae types and sizes observed in this study. Frequency: relative abundance of cnidae type in decreasing order; numerous, common, occasional, rare. <italic>N</italic> = number of cnidae measured.</p></caption><table id="TID0EGHBI" rules="all"><tbody><tr><th rowspan="1" colspan="2"/><th rowspan="1" colspan="4"><italic><tp:taxon-name><tp:taxon-name-part taxon-name-part-type="genus" reg="Vitrumanthus">Vitrumanthus</tp:taxon-name-part><tp:taxon-name-part taxon-name-part-type="species" reg="flosculus">flosculus</tp:taxon-name-part></tp:taxon-name></italic> sp. nov.</th></tr><tr><td rowspan="1" colspan="1">Tissue</td><td rowspan="1" colspan="1">Type of cnidae</td><td rowspan="1" colspan="1">Length (min-max, mean)</td><td rowspan="1" colspan="1">Width (min-max, mean)</td><td rowspan="1" colspan="1">Frequency</td><td rowspan="1" colspan="1">n</td></tr><tr><td rowspan="3" colspan="1">Tentacle</td><td rowspan="1" colspan="1">Spirocysts</td><td rowspan="1" colspan="1">18.5–8.5, 12.7</td><td rowspan="1" colspan="1">3.3–1.3, 2.0</td><td rowspan="1" colspan="1">Numerous</td><td rowspan="1" colspan="1">215</td></tr><tr><td rowspan="1" colspan="1">Basitrichs and microbasic b-mastigophores</td><td rowspan="1" colspan="1">12.4–8.5, 10.4</td><td rowspan="1" colspan="1">3.2–1.4, 2.1</td><td rowspan="1" colspan="1">Numerous</td><td rowspan="1" colspan="1">73</td></tr><tr><td rowspan="1" colspan="1">Holotrichs (M)</td><td rowspan="1" colspan="1">20.5</td><td rowspan="1" colspan="1">9.7</td><td rowspan="1" colspan="1">Rare</td><td rowspan="1" colspan="1">1</td></tr><tr><td rowspan="1" colspan="1">Column</td><td rowspan="1" colspan="1">Holotrich (M)</td><td rowspan="1" colspan="1">20.9–17.0, 18.7</td><td rowspan="1" colspan="1">11.9–8.7, 10.0</td><td rowspan="1" colspan="1">Common</td><td rowspan="1" colspan="1">25</td></tr><tr><td rowspan="3" colspan="1">Actinopharynx</td><td rowspan="1" colspan="1">Basitrichs and microbasic b-mastigophores</td><td rowspan="1" colspan="1">18.2–8.7, 12.0</td><td rowspan="1" colspan="1">3.5–1.6, 2.3</td><td rowspan="1" colspan="1">Common</td><td rowspan="1" colspan="1">38</td></tr><tr><td rowspan="1" colspan="1">Special microbasic b-mastigophores</td><td rowspan="1" colspan="1">8.6–7.0, 7.8</td><td rowspan="1" colspan="1">3.3–1.6, 2.3</td><td rowspan="1" colspan="1">Common</td><td rowspan="1" colspan="1">13</td></tr><tr><td rowspan="1" colspan="1">Holotrichs (L)</td><td rowspan="1" colspan="1">19.7–13.0, 17.5</td><td rowspan="1" colspan="1">11.3–8.5, 10.2</td><td rowspan="1" colspan="1">Common</td><td rowspan="1" colspan="1">18</td></tr><tr><td rowspan="4" colspan="1">Mesenterial filaments</td><td rowspan="1" colspan="1">Bastrichs and microbasic b-mastigophores</td><td rowspan="1" colspan="1">14.7–7.9, 11.8</td><td rowspan="1" colspan="1">3.1–1.4, 1.9</td><td rowspan="1" colspan="1">Common</td><td rowspan="1" colspan="1">21</td></tr><tr><td rowspan="1" colspan="1">Microbasic p-mastigophores</td><td rowspan="1" colspan="1">16.9–10.7, 13.2</td><td rowspan="1" colspan="1">3.7–2.5, 3.3</td><td rowspan="1" colspan="1">Common</td><td rowspan="1" colspan="1">32</td></tr><tr><td rowspan="1" colspan="1">Special microbasic b-mastigophores</td><td rowspan="1" colspan="1">9.3–7.2, 8.1</td><td rowspan="1" colspan="1">3.0–2.1, 2.5</td><td rowspan="1" colspan="1">Occasional</td><td rowspan="1" colspan="1">5</td></tr><tr><td rowspan="1" colspan="1">Holotrichs (M)</td><td rowspan="1" colspan="1">22.2–15.4, 18.6</td><td rowspan="1" colspan="1">11.3–7.6, 9.4</td><td rowspan="1" colspan="1">Common</td><td rowspan="1" colspan="1">25</td></tr></tbody></table></table-wrap></tp:treatment-sec><tp:treatment-sec sec-type="habitat" id="SECID0EP3AE"><title>Habitat and distribution.</title><p>Northwestern Pacific Ocean: known from the Shoho Seamount, Nishi-Shichito Ridge, Japan at a depth of 400 m. The new species was found on a glass sponge, <italic><tp:taxon-name><tp:taxon-name-part taxon-name-part-type="genus" reg="Farrea">Farrea</tp:taxon-name-part></tp:taxon-name></italic> sp., attached to rocks on the summit of the Shoho Seamount.</p></tp:treatment-sec><tp:treatment-sec sec-type="Associated host" id="SECID0E33AE"><title>Associated host.</title><p><italic><tp:taxon-name><tp:taxon-name-part taxon-name-part-type="genus" reg="Farrea">Farrea</tp:taxon-name-part></tp:taxon-name></italic> sp.</p></tp:treatment-sec><tp:treatment-sec sec-type="remarks" id="SECID0EJ4AE"><title>Remarks.</title><p>Regarding host sponges, <italic><tp:taxon-name><tp:taxon-name-part taxon-name-part-type="genus" reg="Vitrumanthus">Vitrumanthus</tp:taxon-name-part><tp:taxon-name-part taxon-name-part-type="species" reg="flosculus">flosculus</tp:taxon-name-part></tp:taxon-name></italic> sp. nov. is associated with <italic><tp:taxon-name><tp:taxon-name-part taxon-name-part-type="genus" reg="Farrea">Farrea</tp:taxon-name-part></tp:taxon-name></italic>, while other <italic><tp:taxon-name><tp:taxon-name-part taxon-name-part-type="genus" reg="Vitrumanthus">Vitrumanthus</tp:taxon-name-part></tp:taxon-name></italic> species are associated with other, different host sponges (<italic><tp:taxon-name><tp:taxon-name-part taxon-name-part-type="genus" reg="Vitrumanthus">Vitrumanthus</tp:taxon-name-part><tp:taxon-name-part taxon-name-part-type="species" reg="schrieri">schrieri</tp:taxon-name-part></tp:taxon-name></italic>: <italic><tp:taxon-name><tp:taxon-name-part taxon-name-part-type="genus" reg="Verrucocoeloidea">Verrucocoeloidea</tp:taxon-name-part></tp:taxon-name></italic>, <italic><tp:taxon-name><tp:taxon-name-part taxon-name-part-type="genus" reg="Parahigginsia">Parahigginsia</tp:taxon-name-part></tp:taxon-name></italic> and <italic><tp:taxon-name><tp:taxon-name-part taxon-name-part-type="genus" reg="Cyrtaulon">Cyrtaulon</tp:taxon-name-part></tp:taxon-name></italic>, <italic><tp:taxon-name><tp:taxon-name-part taxon-name-part-type="genus" reg="Vitrumanthus">Vitrumanthus</tp:taxon-name-part><tp:taxon-name-part taxon-name-part-type="species" reg="vanderlandi">vanderlandi</tp:taxon-name-part></tp:taxon-name></italic>: <italic><tp:taxon-name><tp:taxon-name-part taxon-name-part-type="genus" reg="Aphrocallistes">Aphrocallistes</tp:taxon-name-part></tp:taxon-name></italic>, and <italic><tp:taxon-name><tp:taxon-name-part taxon-name-part-type="genus" reg="Vitrumanthus">Vitrumanthus</tp:taxon-name-part><tp:taxon-name-part taxon-name-part-type="species" reg="oligomyarius">oligomyarius</tp:taxon-name-part></tp:taxon-name></italic>: <italic><tp:taxon-name><tp:taxon-name-part taxon-name-part-type="genus" reg="Tretochone">Tretochone</tp:taxon-name-part></tp:taxon-name></italic>). <italic><tp:taxon-name><tp:taxon-name-part taxon-name-part-type="genus" reg="Vitrumanthus">Vitrumanthus</tp:taxon-name-part><tp:taxon-name-part taxon-name-part-type="species" reg="flosculus">flosculus</tp:taxon-name-part></tp:taxon-name></italic> sp. nov. has holotrich nematocysts in all tissues we examined, while <italic><tp:taxon-name><tp:taxon-name-part taxon-name-part-type="genus" reg="Vitrumanthus">V.</tp:taxon-name-part><tp:taxon-name-part taxon-name-part-type="species" reg="vanderlandi">vanderlandi</tp:taxon-name-part></tp:taxon-name></italic> does not have holotrichs in any tissues. The surface of the column is smooth in <italic><tp:taxon-name><tp:taxon-name-part taxon-name-part-type="genus" reg="Vitrumanthus">Vitrumanthus</tp:taxon-name-part><tp:taxon-name-part taxon-name-part-type="species" reg="flosculus">flosculus</tp:taxon-name-part></tp:taxon-name></italic> sp. nov. with no encrustation of sand and silica particles in the ectoderm of capitulum, while the surface of the column is rough in <italic><tp:taxon-name><tp:taxon-name-part taxon-name-part-type="genus" reg="Vitrumanthus">V.</tp:taxon-name-part><tp:taxon-name-part taxon-name-part-type="species" reg="schrieri">schrieri</tp:taxon-name-part></tp:taxon-name></italic> with encrustation in the ectoderm of capitulum. The mesenteric arrangement of both <italic><tp:taxon-name><tp:taxon-name-part taxon-name-part-type="genus" reg="Vitrumanthus">Vitrumanthus</tp:taxon-name-part><tp:taxon-name-part taxon-name-part-type="species" reg="flosculus">flosculus</tp:taxon-name-part></tp:taxon-name></italic> sp. nov. and <italic><tp:taxon-name><tp:taxon-name-part taxon-name-part-type="genus" reg="Vitrumanthus">V.</tp:taxon-name-part><tp:taxon-name-part taxon-name-part-type="species" reg="oligomyarius">oligomyarius</tp:taxon-name-part></tp:taxon-name></italic> is brachycnemic, an exceptional characteristic for species within the suborder <tp:taxon-name><tp:taxon-name-part taxon-name-part-type="suborder">Macrocnemina</tp:taxon-name-part></tp:taxon-name>. However, these two species can be distinguished by their numbers of tentacles and the sizes of the polyps; <italic><tp:taxon-name><tp:taxon-name-part taxon-name-part-type="genus" reg="Vitrumanthus">Vitrumanthus</tp:taxon-name-part><tp:taxon-name-part taxon-name-part-type="species" reg="flosculus">flosculus</tp:taxon-name-part></tp:taxon-name></italic> sp. nov. has 22–26 tentacles, while <italic><tp:taxon-name><tp:taxon-name-part taxon-name-part-type="genus" reg="Vitrumanthus">V.</tp:taxon-name-part><tp:taxon-name-part taxon-name-part-type="species" reg="oligomyarius">oligomyarius</tp:taxon-name-part></tp:taxon-name></italic> has 32–36 tentacles. <italic><tp:taxon-name><tp:taxon-name-part taxon-name-part-type="genus" reg="Vitrumanthus">Vitrumanthus</tp:taxon-name-part><tp:taxon-name-part taxon-name-part-type="species" reg="flosculus">flosculus</tp:taxon-name-part></tp:taxon-name></italic> sp. nov. has relatively smaller polyps than those of <italic><tp:taxon-name><tp:taxon-name-part taxon-name-part-type="genus" reg="Vitrumanthus">V.</tp:taxon-name-part><tp:taxon-name-part taxon-name-part-type="species" reg="oligomyarius">oligomyarius</tp:taxon-name-part></tp:taxon-name></italic> (1.5–2.5 mm in height and 1.0–2.5 mm in diameter vs. 0.5–3.1 mm in height and 1.2–3.4 mm in diameter). Furthermore, the host sponges of <italic><tp:taxon-name><tp:taxon-name-part taxon-name-part-type="genus" reg="Vitrumanthus">Vitrumanthus</tp:taxon-name-part><tp:taxon-name-part taxon-name-part-type="species" reg="flosculus">flosculus</tp:taxon-name-part></tp:taxon-name></italic> sp. nov. and <italic><tp:taxon-name><tp:taxon-name-part taxon-name-part-type="genus" reg="Vitrumanthus">V.</tp:taxon-name-part><tp:taxon-name-part taxon-name-part-type="species" reg="oligomyarius">oligomyarius</tp:taxon-name-part></tp:taxon-name></italic> are different (<italic><tp:taxon-name><tp:taxon-name-part taxon-name-part-type="genus" reg="Farrea">Farrea</tp:taxon-name-part></tp:taxon-name></italic> vs. <italic><tp:taxon-name><tp:taxon-name-part taxon-name-part-type="genus" reg="Tretochone">Tretochone</tp:taxon-name-part></tp:taxon-name></italic>).</p><p><italic><tp:taxon-name><tp:taxon-name-part taxon-name-part-type="genus" reg="Parachurabana">Parachurabana</tp:taxon-name-part></tp:taxon-name></italic> is a monotypic genus, and the diagnostic feature of this genus is described as having an association with <tp:taxon-name><tp:taxon-name-part taxon-name-part-type="family">Farreidae</tp:taxon-name-part></tp:taxon-name> sponges. Although <italic><tp:taxon-name><tp:taxon-name-part taxon-name-part-type="genus" reg="Vitrumanthus">Vitrumanthus</tp:taxon-name-part><tp:taxon-name-part taxon-name-part-type="species" reg="flosculus">flosculus</tp:taxon-name-part></tp:taxon-name></italic> sp. nov. is associated with <italic><tp:taxon-name><tp:taxon-name-part taxon-name-part-type="genus" reg="Farrea">Farrea</tp:taxon-name-part></tp:taxon-name></italic> sp., <italic><tp:taxon-name><tp:taxon-name-part taxon-name-part-type="genus" reg="Vitrumanthus">Vitrumanthus</tp:taxon-name-part><tp:taxon-name-part taxon-name-part-type="species" reg="flosculus">flosculus</tp:taxon-name-part></tp:taxon-name></italic> sp. nov. can be easily distinguished from <italic>Parachurbana</italic> by the different shape of its sphincter muscle (cyclically transitional vs. cteniform endodermal marginal musculature) and different mesenterial arrangement (brachycnemic vs macrocnemic arrangement). The diagnosis of <italic><tp:taxon-name><tp:taxon-name-part taxon-name-part-type="genus" reg="Parachurabana">Parachurabana</tp:taxon-name-part></tp:taxon-name></italic> may need to be updated based on examinations of additional specimens.</p></tp:treatment-sec></tp:taxon-treatment>
