# Supplementary material for: ﻿Parazoanthidae (Cnidaria, Zoantharia) associated with glass sponges on the Nishi-Shichito Ridge, northwestern Pacific Ocean, with the description of a new species
Source: Zookeys. 2024 Dec 27;1221:343–62. doi: 10.3897/zookeys.1221.131258 (PMC11699513; doi:10.3897/zookeys.1221.131258)
Supplement: XML Treatment for Churabana [file zookeys.1221.131258-treatment3.xml]

<!DOCTYPE tp:taxon-treatment
  PUBLIC "-//TaxonX//DTD Taxonomic Treatment Publishing DTD v0 20100105//EN" "tax-treatment-NSO.dtd">
<tp:taxon-treatment xmlns:tp="http://www.plazi.org/taxpub"><tp:treatment-meta><kwd-group><label>Taxon classification</label><kwd>
                <named-content content-type="kingdom">Animalia</named-content>
              </kwd></kwd-group><mixed-citation publication-type="journal"><person-group><name><surname>Kise</surname><given-names>Hiroki</given-names></name><name><surname>Reimer</surname><given-names>James Davis</given-names></name><name><surname>Iguchi</surname><given-names>Akira</given-names></name><name><surname>Ise</surname><given-names>Yuji</given-names></name><name><surname>Tsuchida</surname><given-names>Shinji</given-names></name><name><surname>Fujiwara</surname><given-names>Yoshihiro</given-names></name></person-group><article-title>﻿<tp:taxon-name><tp:taxon-name-part taxon-name-part-type="family">Parazoanthidae</tp:taxon-name-part></tp:taxon-name> (<tp:taxon-name><tp:taxon-name-part taxon-name-part-type="phylum">Cnidaria</tp:taxon-name-part></tp:taxon-name>, <tp:taxon-name><tp:taxon-name-part taxon-name-part-type="order">Zoantharia</tp:taxon-name-part></tp:taxon-name>) associated with glass sponges on the Nishi-Shichito Ridge, northwestern Pacific Ocean, with the description of a new species</article-title><source>Zookeys</source><day>27</day><month>12</month><year>2024</year><volume>1221</volume><fpage>343</fpage><lpage>362</lpage><pub-id pub-id-type="doi">10.3897/zookeys.1221.131258</pub-id></mixed-citation></tp:treatment-meta><tp:nomenclature><label>﻿Genus</label><tp:taxon-name>
              <object-id xmlns:xlink="http://www.w3.org/1999/xlink" content-type="arpha" xlink:type="simple">A851B0FE-9CD0-5A73-8438-05E7F06730FF</object-id>
              <tp:taxon-name-part taxon-name-part-type="genus" reg="Churabana">Churabana</tp:taxon-name-part>
            </tp:taxon-name><tp:taxon-authority>Kise, Montenegro &amp; Reimer, 2021</tp:taxon-authority></tp:nomenclature><tp:treatment-sec sec-type="type species" id="SECID0E4HAG"><title>Type species.</title><p><italic><tp:taxon-name><tp:taxon-name-part taxon-name-part-type="genus" reg="Churabana">Churabana</tp:taxon-name-part><tp:taxon-name-part taxon-name-part-type="species" reg="kuroshioae">kuroshioae</tp:taxon-name-part></tp:taxon-name></italic> Kise, Montenegro &amp; Reimer, 2021.</p></tp:treatment-sec><tp:treatment-sec sec-type="diagnosis" id="SECID0EOIAG"><title>Diagnosis.</title><p>(modified from the diagnosis given by <xref ref-type="bibr" rid="B31">Kise et al. 2022</xref>). <tp:taxon-name><tp:taxon-name-part taxon-name-part-type="family">Parazoanthidae</tp:taxon-name-part></tp:taxon-name> with obligate symbiotic relationship with <italic><tp:taxon-name><tp:taxon-name-part taxon-name-part-type="genus" reg="Pararete">Pararete</tp:taxon-name-part></tp:taxon-name></italic> sponges. Preserved polyps 3.0–10.0 mm in height, 2.8–5.0 mm in diameter. Azooxanthellate. Cteniform endodermal marginal musculature.</p></tp:treatment-sec><tp:treatment-sec sec-type="remarks" id="SECID0EEJAG"><title>Remarks.</title><p>We modified the generic diagnosis based on a newly collected specimen of <italic><tp:taxon-name><tp:taxon-name-part taxon-name-part-type="genus" reg="Churabana">Churabana</tp:taxon-name-part><tp:taxon-name-part taxon-name-part-type="species" reg="kuroshioae">kuroshioae.</tp:taxon-name-part></tp:taxon-name></italic> This species seems to have host specificity to <italic><tp:taxon-name><tp:taxon-name-part taxon-name-part-type="genus" reg="Pararete">Pararete</tp:taxon-name-part></tp:taxon-name></italic> species based on this study and <xref ref-type="bibr" rid="B31">Kise et al. (2022)</xref>, although further investigations are required to confirm this.</p></tp:treatment-sec><ref-list><ref id="B31"><mixed-citation xmlns:xlink="http://www.w3.org/1999/xlink" xlink:type="simple"><person-group><name name-style="western"><surname>Kise</surname><given-names>H</given-names></name><name name-style="western"><surname>Montenegro</surname><given-names>J</given-names></name><name name-style="western"><surname>Santos</surname><given-names>MEA</given-names></name><name name-style="western"><surname>Hoeksema</surname><given-names>BW</given-names></name><name name-style="western"><surname>Ekins</surname><given-names>M</given-names></name><name name-style="western"><surname>Ise</surname><given-names>Y</given-names></name><name name-style="western"><surname>Higashiji</surname><given-names>T</given-names></name><name name-style="western"><surname>Fernandez-Silva</surname><given-names>I</given-names></name><name name-style="western"><surname>Reimer</surname><given-names>JD</given-names></name></person-group> (<year>2022</year>) <article-title>Evolution and phylogeny of glass-sponge-associated zoantharians, with a description of two new genera and three new species.</article-title><source>Zoological Journal of the Linnean Society</source><volume>194</volume>(<issue>1</issue>): <fpage>323</fpage>–<lpage>347</lpage>. <ext-link xlink:href="10.1093/zoolinnean/zlab068" ext-link-type="doi" xlink:type="simple">https://doi.org/10.1093/zoolinnean/zlab068</ext-link></mixed-citation></ref></ref-list></tp:taxon-treatment>
