# Supplementary material for: ﻿Parazoanthidae (Cnidaria, Zoantharia) associated with glass sponges on the Nishi-Shichito Ridge, northwestern Pacific Ocean, with the description of a new species
Source: Zookeys. 2024 Dec 27;1221:343–62. doi: 10.3897/zookeys.1221.131258 (PMC11699513; doi:10.3897/zookeys.1221.131258)
Supplement: XML Treatment for Churabana kuroshioae [file zookeys.1221.131258-treatment4.xml]

<!DOCTYPE tp:taxon-treatment
  PUBLIC "-//TaxonX//DTD Taxonomic Treatment Publishing DTD v0 20100105//EN" "tax-treatment-NSO.dtd">
<tp:taxon-treatment xmlns:tp="http://www.plazi.org/taxpub"><tp:treatment-meta><kwd-group><label>Taxon classification</label><kwd>
                <named-content content-type="kingdom">Animalia</named-content>
              </kwd></kwd-group><mixed-citation publication-type="journal"><person-group><name><surname>Kise</surname><given-names>Hiroki</given-names></name><name><surname>Reimer</surname><given-names>James Davis</given-names></name><name><surname>Iguchi</surname><given-names>Akira</given-names></name><name><surname>Ise</surname><given-names>Yuji</given-names></name><name><surname>Tsuchida</surname><given-names>Shinji</given-names></name><name><surname>Fujiwara</surname><given-names>Yoshihiro</given-names></name></person-group><article-title>﻿<tp:taxon-name><tp:taxon-name-part taxon-name-part-type="family">Parazoanthidae</tp:taxon-name-part></tp:taxon-name> (<tp:taxon-name><tp:taxon-name-part taxon-name-part-type="phylum">Cnidaria</tp:taxon-name-part></tp:taxon-name>, <tp:taxon-name><tp:taxon-name-part taxon-name-part-type="order">Zoantharia</tp:taxon-name-part></tp:taxon-name>) associated with glass sponges on the Nishi-Shichito Ridge, northwestern Pacific Ocean, with the description of a new species</article-title><source>Zookeys</source><day>27</day><month>12</month><year>2024</year><volume>1221</volume><fpage>343</fpage><lpage>362</lpage><pub-id pub-id-type="doi">10.3897/zookeys.1221.131258</pub-id></mixed-citation></tp:treatment-meta><tp:nomenclature><label>﻿</label><tp:taxon-name>
              <object-id xmlns:xlink="http://www.w3.org/1999/xlink" content-type="arpha" xlink:type="simple">A29E3662-4B6C-5808-8A85-CE5C747CAB78</object-id>
              <tp:taxon-name-part taxon-name-part-type="genus" reg="Churabana">Churabana</tp:taxon-name-part>
              <tp:taxon-name-part taxon-name-part-type="species" reg="kuroshioae">kuroshioae</tp:taxon-name-part>
            </tp:taxon-name><tp:taxon-authority>Kise, Montenegro &amp; Reimer, 2021</tp:taxon-authority></tp:nomenclature><tp:treatment-sec sec-type="material" id="SECID0EELAG"><title>Material examined.</title><p>• <named-content xmlns:xlink="http://www.w3.org/1999/xlink" content-type="dwc:institutional_code" xlink:title="National Museum of Nature and Science, Tsukuba, Japan" xlink:href="http://grbio.org/institution/national-science-museum-natural-history" xlink:type="simple">NSMT</named-content>-Co 1899, An’ei Seamount, Nishi-Shichito Ridge, Japan (<named-content xmlns:xlink="http://www.w3.org/1999/xlink" content-type="dwc:verbatimCoordinates" xlink:type="simple"><named-content content-type="geo-json" specific-use="{&#34;type&#34;:&#34;Point&#34;,&#34;coordinates&#34;:[138.630833,29.283833]}" id="NCID0ESLAG" xlink:type="simple">29°17.03'N, 138°37.85'E</named-content></named-content>), 770 m depth, October 17, 2021.</p></tp:treatment-sec><tp:treatment-sec sec-type="type locality" id="SECID0EXLAG"><title>Type locality.</title><p>Near Iejima Island, Motobu, Okinawa, Japan.</p></tp:treatment-sec><tp:treatment-sec sec-type="description" id="SECID0E3LAG"><title>Description.</title><p>External morphology. <tp:taxon-name><tp:taxon-name-part taxon-name-part-type="family">Parazoanthidae</tp:taxon-name-part></tp:taxon-name> associated with host hexasterophoran sponge <italic><tp:taxon-name><tp:taxon-name-part taxon-name-part-type="genus" reg="Pararete">Pararete</tp:taxon-name-part></tp:taxon-name> Ijima</italic>, 1927. Approximately 100 truncated cone-shaped cylindrical polyps in preserved specimen. Solitary or colonial polyps rise irregularly from host <italic><tp:taxon-name><tp:taxon-name-part taxon-name-part-type="genus" reg="Pararete">Pararete</tp:taxon-name-part></tp:taxon-name></italic> sponges (Figs <xref ref-type="fig" rid="F2">2B</xref>, <xref ref-type="fig" rid="F3">3D</xref>). The living and preserved polyps dark brown and tentacles brown in coloration. Ectoderm and mesoglea of capitulum encrusted with numerous and comparatively large sizes of sand and silica particles (approximately &lt; 100 µm). No encrustations of sand and silica particles in the ectoderm or mesoglea of scapus (Fig. <xref ref-type="fig" rid="F3">3F</xref>). Contracted preserved polyps 3.0–10.0 mm in height, 2.8–5.0 mm in diameter. Capitulary ridges discernible when contracted, 15–16 in number, and 30–32 tentacles (Fig. <xref ref-type="fig" rid="F3">3E</xref>).</p></tp:treatment-sec><tp:treatment-sec sec-type="habitat" id="SECID0EGNAG"><title>Habitat and distribution.</title><p>Northwestern Pacific Ocean: <italic><tp:taxon-name><tp:taxon-name-part taxon-name-part-type="genus" reg="Churabana">Churabana</tp:taxon-name-part><tp:taxon-name-part taxon-name-part-type="species" reg="kuroshioae">kuroshioae</tp:taxon-name-part></tp:taxon-name></italic> was originally reported from the Ryukyu Archipelago, Japan at depths of 520–650 m (<xref ref-type="bibr" rid="B31">Kise et al. 2022</xref>). The findings in this study reveal that this species is also distributed at the An’ei Seamount, Nishi-Shichito Ridge, Japan at a depth of 770 m. <italic><tp:taxon-name><tp:taxon-name-part taxon-name-part-type="genus" reg="Churabana">Churabana</tp:taxon-name-part><tp:taxon-name-part taxon-name-part-type="species" reg="kuroshioae">kuroshioae</tp:taxon-name-part></tp:taxon-name></italic> was found on the summit of An’ei Seamount on glass sponge <italic><tp:taxon-name><tp:taxon-name-part taxon-name-part-type="genus" reg="Pararete">Pararete</tp:taxon-name-part></tp:taxon-name></italic> sp. attached to rocky substrate.</p></tp:treatment-sec><tp:treatment-sec sec-type="Associated host" id="SECID0ENOAG"><title>Associated host.</title><p><italic><tp:taxon-name><tp:taxon-name-part taxon-name-part-type="genus" reg="Pararete">Pararete</tp:taxon-name-part></tp:taxon-name></italic> sp.</p></tp:treatment-sec><tp:treatment-sec sec-type="remarks" id="SECID0E1OAG"><title>Remarks.</title><p>The polyp coloration of <italic><tp:taxon-name><tp:taxon-name-part taxon-name-part-type="genus" reg="Churabana">Churabana</tp:taxon-name-part><tp:taxon-name-part taxon-name-part-type="species" reg="kuroshioae">kuroshioae</tp:taxon-name-part></tp:taxon-name></italic> is cream-pink or beige with cream or whitish transparent tentacles in the original description, while the specimen of <italic><tp:taxon-name><tp:taxon-name-part taxon-name-part-type="genus" reg="Churabana">C.</tp:taxon-name-part><tp:taxon-name-part taxon-name-part-type="species" reg="kuroshioae">kuroshioae</tp:taxon-name-part></tp:taxon-name></italic> collected from An’ei Seamount has dark brown polyps with brown tentacles. As well, the polyp sizes of the specimen examined in this study were relatively larger than that of the original description (3.0–4.0 mm in height, 2.8–4.0 mm in diameter) by <xref ref-type="bibr" rid="B31">Kise et al. (2022)</xref>. Based on the results of molecular phylogenetic analyses, the differences in coloration and polyp sizes found in this study are considered intraspecific variation, although detailed molecular analyses in the future may warrant reconsideration of this.</p></tp:treatment-sec><tp:treatment-sec><!--Section generated to contain objects referenced in tp:taxon-treatment.--><fig id="F2" position="float" orientation="portrait"><object-id xmlns:xlink="http://www.w3.org/1999/xlink" content-type="doi" xlink:type="simple">10.3897/zookeys.1221.131258.figure2</object-id><object-id xmlns:xlink="http://www.w3.org/1999/xlink" content-type="arpha" xlink:type="simple">6252C8BE-05C6-5A0F-AC8A-A167088ED0E3</object-id><label>Figure 2.</label><caption><p>In-situ image of <bold>A</bold><italic><tp:taxon-name><tp:taxon-name-part taxon-name-part-type="genus" reg="Vitrumanthus">Vitrumanthus</tp:taxon-name-part><tp:taxon-name-part taxon-name-part-type="species" reg="flosculus">flosculus</tp:taxon-name-part></tp:taxon-name></italic> sp. nov. and <bold>B</bold><italic><tp:taxon-name><tp:taxon-name-part taxon-name-part-type="genus" reg="Churabana">Churabana</tp:taxon-name-part><tp:taxon-name-part taxon-name-part-type="species" reg="kuroshioae">kuroshioae</tp:taxon-name-part></tp:taxon-name></italic>. White arrows indicate each species associated with <tp:taxon-name><tp:taxon-name-part taxon-name-part-type="subclass">Hexasterophora</tp:taxon-name-part></tp:taxon-name> sponges.</p></caption><graphic xmlns:xlink="http://www.w3.org/1999/xlink" xlink:href="zookeys-1221-343_article-131258__-g002.jpg" position="float" orientation="portrait" xlink:type="simple" id="oo_1208598.jpg"><uri content-type="original_file" xlink:type="simple">https://binary.pensoft.net/fig/1208598</uri></graphic></fig><fig id="F3" position="float" orientation="portrait"><object-id xmlns:xlink="http://www.w3.org/1999/xlink" content-type="doi" xlink:type="simple">10.3897/zookeys.1221.131258.figure3</object-id><object-id xmlns:xlink="http://www.w3.org/1999/xlink" content-type="arpha" xlink:type="simple">BDCFC45C-FF44-575C-8379-8666478FAD39</object-id><label>Figure 3.</label><caption><p>Images of external morphology of (<bold>A–C</bold>) <italic><tp:taxon-name><tp:taxon-name-part taxon-name-part-type="genus" reg="Vitrumanthus">Vitrumanthus</tp:taxon-name-part><tp:taxon-name-part taxon-name-part-type="species" reg="flosculus">flosculus</tp:taxon-name-part></tp:taxon-name></italic> sp. nov. and (<bold>D–F</bold>) <italic><tp:taxon-name><tp:taxon-name-part taxon-name-part-type="genus" reg="Churabana">Churabana</tp:taxon-name-part><tp:taxon-name-part taxon-name-part-type="species" reg="kuroshioae">kuroshioae</tp:taxon-name-part></tp:taxon-name></italic><bold>A</bold> preserved polyps attached to <italic><tp:taxon-name><tp:taxon-name-part taxon-name-part-type="genus" reg="Farrea">Farrea</tp:taxon-name-part></tp:taxon-name></italic> sp. <bold>B</bold> and <bold>C</bold> close-up image of a preserved polyp <bold>D</bold> preserved polyps attached to <italic><tp:taxon-name><tp:taxon-name-part taxon-name-part-type="genus" reg="Pararete">Pararete</tp:taxon-name-part></tp:taxon-name></italic> sp. <bold>E</bold> and <bold>F</bold> close-up image of a preserved polyp. Scale bars: 1.0 mm (<bold>A–C</bold>); 2.0 mm (<bold>D–F</bold>).</p></caption><graphic xmlns:xlink="http://www.w3.org/1999/xlink" xlink:href="zookeys-1221-343_article-131258__-g003.jpg" position="float" orientation="portrait" xlink:type="simple" id="oo_1208599.jpg"><uri content-type="original_file" xlink:type="simple">https://binary.pensoft.net/fig/1208599</uri></graphic></fig></tp:treatment-sec><ref-list><ref id="B31"><mixed-citation xmlns:xlink="http://www.w3.org/1999/xlink" xlink:type="simple"><person-group><name name-style="western"><surname>Kise</surname><given-names>H</given-names></name><name name-style="western"><surname>Montenegro</surname><given-names>J</given-names></name><name name-style="western"><surname>Santos</surname><given-names>MEA</given-names></name><name name-style="western"><surname>Hoeksema</surname><given-names>BW</given-names></name><name name-style="western"><surname>Ekins</surname><given-names>M</given-names></name><name name-style="western"><surname>Ise</surname><given-names>Y</given-names></name><name name-style="western"><surname>Higashiji</surname><given-names>T</given-names></name><name name-style="western"><surname>Fernandez-Silva</surname><given-names>I</given-names></name><name name-style="western"><surname>Reimer</surname><given-names>JD</given-names></name></person-group> (<year>2022</year>) <article-title>Evolution and phylogeny of glass-sponge-associated zoantharians, with a description of two new genera and three new species.</article-title><source>Zoological Journal of the Linnean Society</source><volume>194</volume>(<issue>1</issue>): <fpage>323</fpage>–<lpage>347</lpage>. <ext-link xlink:href="10.1093/zoolinnean/zlab068" ext-link-type="doi" xlink:type="simple">https://doi.org/10.1093/zoolinnean/zlab068</ext-link></mixed-citation></ref></ref-list></tp:taxon-treatment>
