# Supplementary material for: ﻿Parazoanthidae (Cnidaria, Zoantharia) associated with glass sponges on the Nishi-Shichito Ridge, northwestern Pacific Ocean, with the description of a new species
Source: Zookeys. 2024 Dec 27;1221:343–62. doi: 10.3897/zookeys.1221.131258 (PMC11699513; doi:10.3897/zookeys.1221.131258)
Supplement: Supplementary material 1 — GenBank accession numbers used for phylogenetic analyses in this study [file zookeys-1221-343_article-131258__-s001.xlsx]

## Sheet: Sheet1
Table S1 GenBank accession numbers used for phylogenetic analyses in this study.
Zoantharian species	Unique ID	Cox1	12S-rDNA	16S-rDNA	18S-rDNA	ITS-rDNA	28S-rDNA	References
Antipathozoanthus cavernus	KINKO1	MG384660	---	MG384681	---	MG384699	---	Kise et al. 2017
Antipathozoanthus hickmani	03-549	---	---	EU333756	---	EU333798	---	Reimer et al. 2008
Antipathozoanthus macaronesicus [CV]	CV	AB247357	AY995907	AY995931	KC218411	EU363365	---	Sinniger et al. 2005, 2013; Reimer et al. 2007, 2008
Antipathozoanthus obscurus	KU1	MG384639	---	MG384670	---	MG384686	---	Kise et al. 2017
Antipathozoanthus remengesaui	PALAU2	MG384649	---	MG384673	---	MG384703	---	Kise et al. 2017
Antipathozoanthus sp. [M2]	M2	EU591619	---	EU591599	---	EU591554	---	Sinniger and Haeussermann 2009
Bergia aff. catenularis	SEN	EF672656	---	EF687820	---	EU591582	---	Sinniger et al. 2008; Sinniger and Haeussermann 2009
Bergia catenularis	TOB 37	---	GQ464949	EU828757	---	EU418292	GQ464916	Swain 2009, 2010
Bergia cutressi	TOB 44	---	GQ464950	EU828759	---	EU418267	GQ464917	Swain 2009, 2010
Bergia puertoricense	NAV 58/FS211	AB247351	GQ464948	EU828758	KC218418	EU418312	GQ464915	Reimer et al. 2007; Swain 2009, 2010
Bullagummizoanthus emilyacadiaarum	2582AB	KC218390	---	KC218434	KC218403	---	---	Sinniger et al. 2013
Churabana kuroshioae	RUMF-ZG-04447	MK385649	MZ329753	---	MZ329698	MK385649	MZ329743	Kise et al. 2022
Churabana kuroshioae	RUMF-ZG-04448	MZ313323	MZ329752	MZ329731	MZ329697	MK385648	MZ329744	Kise et al. 2022
Churabana kuroshioae	NSMT-Co 1899	PQ554682	PQ554682	PQ554682	PQ308075	PQ308073	PQ308077	This study
Churabana kuroshioae	NSMT-Co 1754	MZ313325	---	MZ329727	MZ329695	MZ329721	---	Kise et al. 2022
Corallizoanthus aff. tsukaharai	NMNH 258	---	GQ464952	GQ464857	---	GQ464886	GQ464919	Swain 2010
Corallizoanthus aff. tsukaharai	NZ 66	---	GQ464951	GQ464856	---	GQ464885	GQ464918	Swain 2010
Corallizoanthus tsukaharai	OCACn20050613014	---	---	EU035623	KC218410	EU035622	---	Reimer et al. 2008; Sinniger et al. 2013
Epizoanthus aff. arenaceus	NMNH 100	---	GQ464959	GQ464862	---	GQ464891	GQ464927	Swain 2010
Epizoanthus aff. armatus	NSMT-Co 1759	MZ313321	MZ329745	MZ329730	MZ329703	MZ329706	MZ329741	Kise et al. 2022
Epizoanthus aff. illoricatus [HI]	SIO 252	---	GQ464963	GQ464866	---	GQ464895	GQ464930	Swain 2010
Epizoanthus arenaceus	FS101 Marseille	AB247348	AY995903	AY995926	KC218428	EU591538	---	Sinniger et al. 2005, 2013; Reimer et al. 2007; Sinniger and Haeussermann 2009
Epizoanthus australis	QM G337592	MN508035	MN497594	MN497590	MN497571	MN497582	---	Kise et al. 2019
Epizoanthus beriber	HK127	KU175828	---	KU175733	---	KU175774	---	Kise and Reimer 2016
Epizoanthus cf. arenaceus	MED 65/Spain	EF672672	GQ464960	GQ464863	---	GQ464892	GQ464926	Sinniger et al. 2008; Swain 2010
Epizoanthus cf. balanorum	PER 239	---	GQ464966	GQ464869	---	GQ464898	GQ464933	Swain 2010
Epizoanthus fatuus	NSMT-Co 1758	MZ313316	MZ329749	---	MZ329691	MZ329707	MZ329742	Kise et al. 2022
Epizoanthus fatuus	NSMT-Co 1757	MZ313317	MZ329747	MZ329729	MZ329693	MZ329705	MZ329740	Kise et al. 2022
Epizoanthus aff. fatuus	QM G337590	MZ313319	MZ329748	MZ329725	MZ329692	MZ329720	MZ329739	Kise et al. 2022
Epizoanthus gorgonus	QM G337581	MN508034	MN497599	MN497587	MN497569	MN497578	---	Kise et al. 2019
Epizoanthus illoricatus	FS193	AB247349	AY995901	AY995929	KC218424	EU591541	KJ483036	Sinniger et al. 2005, 2013; Reimer et al. 2007; Sinniger and Haeussermann 2009
Epizoanthus inazuma	HK43	KU175782	---	KU175736	---	KU175770	---	Kise and Reimer 2016
Epizoanthus papillosus	ARC 269	---	GQ464962	GQ464865	---	GQ464894	GQ464929	Swain 2010
Epizoanthus lindhali	Elind (=FS350)	EF672677	---	EF687816	KC218426	---	---	Sinniger et al. 2008; Sinniger et al. 2013
Epizoanthus paguricola	FS171	AB247347	AY995902	AY995928	KC218427	---	KJ483042	Sinniger et al. 2005, 2013; Reimer et al. 2007; Rodriguez et al. 2014
Epizoanthus planus	HK195	MK953747	---	MH453965	---	MK944081	---	Kise et al. 2018; Kise and Reimer 2019
Epizoanthus ramosus	NIP 154 (=erWS2)	---	GQ464961	---	KC218430	GQ464893	GQ464928	Swain 2010; Sinniger et al. 2013
Epizoanthus rinbou	TF61	MK953748	---	MK950858	---	MK950881	---	Kise and Reimer 2019
Epizoanthus scotinus	WA 166/MISE210	---	GQ464967	GQ464870	KC218425	GQ464899	GQ464934	Swain 2010; Sinniger et al. 2013
Epizoanthus stellaris	QM G337585	MZ313318	MZ329746	MZ329724	MZ329694	MZ329719	MZ329738	Kise et al. 2022
Epizoanthus xenomorphoideus	NSMT-Co 1688	MN508032	MN497597	MN497591	MN497573	MN497581	---	Kise et al. 2019
Hurlizoanthus hirondelleae	SS-2014 4098	---	KJ459388	KJ459379	---	---	---	Carreiro-Silva et al. 2017
Hurlizoanthus parrishi	SH7	KC218389	---	KC218433	KC218402	---	---	Sinniger et al. 2013
Isozoanthus cf. giganteus	SA 263	---	GQ464965	GQ464868	---	GQ464897	GQ464932	Swain 2010
Isozoanthus giganteus	SA 259	---	GQ464964	GQ464867	---	GQ464896	GQ464931	Swain 2010
Kauluzoanthus kerbyi	SH12	KC218391	---	KC218435	KC218404	---	---	Sinniger et al. 2013
Kauluzoanthus sp.	USNM 1424050	MZ313315	---	---	MZ329702	MZ329708	MZ329736	Kise et al. 2013
Kulamanamana haumeaae	SH3	KC218388	---	KC218432	KC218401	---	---	Sinniger et al. 2013
Mesozoanthus fossii	MF 1	EF672653	---	EF687822	KC218409	EU591545	---	Sinniger et al. 2008, 2013; Sinniger and Haeussermann 2009
Mesozoanthus lilkweminensis	MISE 228	---	---	HM042362	---	HM042386	---	Reimer and Sinniger 2010
Microzoanthus kagerou [K1]	TF28	HQ912799	---	HQ912852	---	HQ912847	---	Fujii and Reimer 2011
Microzoanthus occultus	T48	HQ912812	---	HQ912860	---	HQ912846	---	Fujii and Reimer 2011
Parachurabana shinseimaruae	NSMT-Co 1819	OP959056	OP964606	OP965391	OP964608	OP964605	OP964607	Kise et al. 2023
Parazoanthid sp. [CORSARO]	CORSARO	EF672665	---	EF687824	KC218412	EU591559	---	Sinniger et al. 2008, 2013; Sinniger and Haeussermann 2009
Parazoanthid sp. [EBISCO]	EBISCO	EU591617	---	EU591601	---	EU591561	---	Sinniger and Haeussermann 2009
Parazoanthid sp. [NC2]	NC2	EU591615	---	EU591600	KC218413	---	---	Sinniger and Haeussermann 2009; Sinniger et al. 2013
Parazoanthidae sp.	NSMT-Co 1756	MZ313320	MZ329751	---	MZ329696	MZ329709	MZ329737	Kise et al. 2022
Parazoanthid sp. [NC3]	NC3	EU591616	---	EU591602	---	EU591558	---	Sinniger and Haeussermann 2009
Parazoanthus aff. juanfernandezii [CA]	CA 128	---	GQ464938	GQ464849	---	GQ464878	GQ464905	Swain 2010
Parazoanthus aff. swiftii [SAL]	PER 241	---	GQ464943	GQ464853	---	GQ464882	GQ464910	Swain 2010
Parazoanthus anguicomus	IRE 266	EF672660	GQ464941	GQ464851	---	GQ464880	GQ464908	Sinniger and Haeussermann 2009; Swain 2010
Parazoanthus axinellae	SPA M1/FS99	AB247355	GQ464940	EU828754	KC218416	EU418283	GQ464907	Reimer et al. 2007; Swain 2009, 2010; Sinniger et al. 2013
Parazoanthus capensis	SA 262	---	GQ464942	GQ464852	---	GQ464881	GQ464909	Swain 2010
Parazoanthus cf. elongatus [CHI]	FS222	EF672661	---	EF687829	---	EU591565	---	Sinniger and Haeussermann 2009; Swain 2009
Parazoanthus cf. elongatus [NZ]	NZ	EF672662	---	EF687828	---	EU591564	---	Sinniger and Haeussermann 2009; Swain 2009
Parazoanthus darwini	GAL 2 (=03-47)	---	---	EU333749	---	EU333801	---	Swain 2009
Parazoanthus juanfernandezii	CHI 187	---	GQ464939	GQ464850	---	GQ464879	GQ464906	Swain 2010
Parazoanthus swiftii	PAN 9/FS197	AB247350	GQ464945	EU828755	KC218417	EU418332	GQ464912	Reimer et al. 2007; Swain 2009, 2010; Sinniger et al. 2013
Savalia lucifica	FS815	EF672658	---	EF687819	KC218398	EU591550	---	Sinniger and Haeussermann 2009; Swain 2009; Sinniger et al. 2013
Savalia savaglia	SAV 1 (=FS94)	AB247356	AY995905	AY995925	HM044299	EU591548	HM044298	Sinniger et al. 2005, 2013; Sinniger and Haeussermann 2009; Rodriguez and Daly 2010
Umimayanthus aff. parasiticus [MAD]	MAD 3 (=FS288)	EF672664	---	EF687825	KC218421	EU591576	---	Sinniger et al. 2008, 2013; Sinniger and Haeussermann 2009
Umimayanthus chanpuru	NC Deep 2 (=FS393)	EU591624	---	EU591609	KC218420	EU591580	---	Sinniger and Haeussermann 2009; Sinniger et al. 2013
Umimayanthus miyabi	NC Shal (=FS383)	EU591626	---	EU591607	KC218419	EU591568	---	Sinniger and Haeussermann 2009; Sinniger et al. 2013
Umimayanthus nakama	NIP 155 (=ParaKY1)	AB247352	GQ464946	GQ464855	---	GQ464884	GQ464913	Reimer et al. 2007; Swain 2010
Umimayanthus parasiticus	TOB 47	EF672663	GQ464947	EU828756	---	EU418306	GQ464914	Sinniger et al. 2008; Sinniger and Haeussermann 2009; Swain 2010
Vitrumanthus oligomyarius	CMNH ZG 4785	MZ313324	---	MZ329732	MZ329699	MZ329715	MZ329733	Kise et al. 2022
Vitrumanthus sp.	NSMT-Co 1755	MZ313326	---	MZ329728	MZ329704	---	---	Kise et al. 2022
Vitrumanthus schrieri	RMNH.COEL.42620	---	---	---	---	MZ329711	---	Kise et al. 2022
Vitrumanthus schrieri	RMNH.COEL.42621	---	---	---	---	MZ329711	---	Kise et al. 2022
Vitrumanthus schrieri	RMNH.COEL.42622	---	---	---	---	MZ329710	---	Kise et al. 2022
Vitrumanthus schrieri	RMNH.COEL.42430	---	---	---	---	MZ329713	---	Kise et al. 2022
Vitrumanthus schrieri	RMNH.COEL.42429	---	MZ329750	MZ329726	MZ329701	MZ329712	MZ329735	Kise et al. 2022
Vitrumanthus vanderlandi	RMNH.COEL.42624	---	---	---	---	MZ329717	---	Kise et al. 2022
Vitrumanthus vanderlandi	RMNH.COEL.42623	MZ313327	---	---	MZ329700	MZ329716	MZ329734	Kise et al. 2022
Vitrumanthus vanderlandi	RMNH.COEL.42625	---	---	---	---	MZ329718	---	Kise et al. 2022
Vitrumanthus flosculus	NSMT-Co 1898	PQ554681	PQ554681	PQ554681	PQ308074	PQ308072	PQ308076	This study
Zibrowius ammophilus	SH15	KC218395	---	KC218439	KC218408	---	---	Sinniger et al. 2013
Zibrowius primnoidus	SS-2014a 3242	---	KJ459381	KJ459374	---	---	---	Carreiro-Silva et al. 2017
