# Supplementary material for: ﻿Parazoanthidae (Cnidaria, Zoantharia) associated with glass sponges on the Nishi-Shichito Ridge, northwestern Pacific Ocean, with the description of a new species
Source: Zookeys. 2024 Dec 27;1221:343–62. doi: 10.3897/zookeys.1221.131258 (PMC11699513; doi:10.3897/zookeys.1221.131258)
Supplement: Supplementary material 2 — Best fitting models for ML and BI phylogenetic analyses based on six-gene dataset [file zookeys-1221-343_article-131258__-s002.xlsx]

## Sheet: Sheet1
Table S2 Best fitting models for ML and BI phylogenetic analyses based on six-gene dataset.
gene	Best fitting model (ML)	Best fitting model (BI)
cox1	HKY+I+G4	HKY+I+G4
12S-rDNA	TPM3uf+I+G4	K80+G4
16S-rDNA	TIM3+G4	SYM+G4
18S-rDNA	TPM1uf+I+G4	HKY+I+G4
ITS-rDNA	TIM1+I+G4	GTR+I+G4
28S-rDNA	TIM1+I+G4	GTR+I+G4
