# Supplementary material for: ﻿Parazoanthidae (Cnidaria, Zoantharia) associated with glass sponges on the Nishi-Shichito Ridge, northwestern Pacific Ocean, with the description of a new species
Source: Zookeys. 2024 Dec 27;1221:343–62. doi: 10.3897/zookeys.1221.131258 (PMC11699513; doi:10.3897/zookeys.1221.131258)
Supplement: Supplementary material 3 — Information of Zoantharian species used for phylogenomic analyses of mitochondrial genomes [file zookeys-1221-343_article-131258__-s003.xlsx]

## Sheet: Sheet1
Table S3 Information of Zoantharian species used for phylogenomic analyses of mitochondrial genomes.
Species	ID	GenBank accession number	Locality	Reference
Antipathozoanthus obscurus	2073167	OQ759541	Onna, Okinawa, Japan	Fourreau et al. 2023
Antipathozoanthus remengesaui	2073168	OQ759540	Bise, Motobu, Okinawa, Japan	Fourreau et al. 2023
Bergia catenularis	JDR170610-4-30	OQ740722	St Michiel, Curacao	Fourreau et al. 2023
Bergia puertoricense	JDR170612-7-45	OQ740723	Marie Pampoen, Curacao	Fourreau et al. 2023
Epizoanthus ramosus	760129	OQ740725	Minnajima, Okinawa, Japan	Fourreau et al. 2023
Epizoanthus rinbou	1351471	OQ740726	Hirajisone, Nagasaki, Japan	Fourreau et al. 2023
Epizoanthus scotinus	283864	OQ740727	Sgaan Kinghlas-Bowie Seamount, Canada	Fourreau et al. 2023
Hydrozoanthus antumbrosus	JDR191030-2-2	OQ740728	It's Pretty Rough, Bonaire	Fourreau et al. 2023
Hydrozoanthus sils	1320743	OQ740729	Ngardmau, Palau	Fourreau et al. 2023
Hydrozoanthus tunicans	JDR170609-2-7	OQ740731	Water Factory, Curacao	Fourreau et al. 2023
Umimayanthus nakama	363JR	OQ759542	Otsuki, Kochi, Japan	Fourreau et al. 2023
Parazoanthus darwini	461	OQ785268	Espanola, Galapagos, Equador	Fourreau et al. 2023
Umimayanthus parasiticus	JDR170609-1-1	OQ785261	Hilton, Curacao	Fourreau et al. 2023
Epizoanthus illoricatus	MISE 140519	MN873588	Okinawa, Japan	Poliseno et al. 2020
Parazoanthus swiftii	MISE JDR150614-118	MN873597	St Eustatius, The Netherlands	Poliseno et al. 2020
Parazoanthus elongatus	MISE 170619	MN873596	Chile	Poliseno et al. 2020
Savalia savaglia	NA	DQ825686	Embiez Islands, France	Sinniger et al. (2007)
Vitrumanthus flosculus	NSMT-Co 1898	PQ554681	Shoho Seamount, Nishi-Shichito Ridge, Japan	This study
Churabana kuroshioae	NSMT-Co 1899	PQ554682	An’ei Seamount, Nishi-Shichito Ridge, Japan	This study
Hydrozoanthus gracilis	MISE JDR2016-hg1	MN873589	Okinawa, Japan	Poliseno et al. 2020
Nanozoanthus harenaceus	MISE JDR201705Oura-nh1	MN873591	Okinawa, Japan	Poliseno et al. 2020
Microzoanthus occultus	MISE JDR201705Oura-mo1	MN873590	Okinawa, Japan	Poliseno et al. 2020
Zoanthus sansibaricus	NA	NC035578	Aquarium trade	Chi and Johansen (2017)
Zoanthus cf. sociatus	NA	MN873600	Atlantic side of Panama	Poliseno et al. 2020
Zoanthus sp.	PAN-23	MN873602	Atlantic side of Panama	Poliseno et al. 2020
Zoanthus cf. pulchellus	PAB-15-56	MN873599	Atlantic side of Panama	Poliseno et al. 2020
Zoanthus sociatus	MISE JDR150614-125	MN873601	St Eustatius, The Netherlands	Poliseno et al. 2020
Sphenopus marsupialis	MISE S8	MN873598	Brunei	Poliseno et al. 2020
Neozoanthus aff. uchina	MISE JDR161218	MN873592	Iriomote, Japan	Poliseno et al. 2020
Palythoa heliodiscus	MISE MS160525-33	MN873593	Dongsha, Taiwan	Poliseno et al. 2020
Palythoa heliodiscus	NA	NC035579	Aquarium trade	Chi and Johansen (2017)
Palythoa mutuki	MISE JDR160604-44	MN873595	Dongsha, Taiwan	Poliseno et al. 2020
Palythoa mizigama	MISE 201705MizugamaPmiz	MN873594	Okinawa, Japan	Poliseno et al. 2020
Stichopathes luetkeni	NA	NC018377	NA	Kayal et al. (2013)
Myriopathes japonica	NA	NC027667	NA	H.S. Kwak, E.H. Choi & U.W. Hwang (unpublished)
