# Supplementary material for: ﻿Parazoanthidae (Cnidaria, Zoantharia) associated with glass sponges on the Nishi-Shichito Ridge, northwestern Pacific Ocean, with the description of a new species
Source: Zookeys. 2024 Dec 27;1221:343–62. doi: 10.3897/zookeys.1221.131258 (PMC11699513; doi:10.3897/zookeys.1221.131258)
Supplement: Supplementary material 4 — Best fitting models for ML and BI phylogenetic analyses based on complete mitochondrial genome dataset [file zookeys-1221-343_article-131258__-s004.xlsx]

## Sheet: Sheet1
Table S4 Best fitting models for ML and BI phylogenetic analyses based on complete mitochondrial genome dataset.
Protein-coding gene	Best fitting model (ML)	Best fitting model (BI)
Atp6	K3Pu+F+G4	HKY+F+G4
Atp8	TPM2u+F+G4	HKY+F+G4
Cox1	TPM2u+F+G4	GTR+F+G4
Cox2	HKY+F+I+I+R2	HKY+F+I+G4
Cox3	TPM2u+F+G4	HKY+F+G4
CytB	TPM2u+F+I+G4	GTR+F+I+G4
Nad1	TPM2u+F+G4	HKY+F+G4
Nad2	TPM2u+F+G4	GTR+F+G4
Nad3	HKY+F+I+I+R2	HKY+F+G4
Nad4	TPM2u+F+G4	HKY+F+G4
Nad4L	HKY+F+G4	HKY+F+G4
Nad5	TPM2u+F+I+G4	GTR+F+I+G4
Nad6	TPM2u+F+G4	HKY+F+G4
